# Supplementary material for: Fungi Associated with Postharvest Diseases of Sweet Potato Storage Roots and In Vitro Antagonistic Assay of Trichoderma harzianum against the Diseases
Source: J Fungi (Basel). 2021 Oct 31;7(11):927. doi: 10.3390/jof7110927 (PMC8625119; doi:10.3390/jof7110927)
Supplement: Supplementary file 1 [file jof-07-00927-s001.zip]

Archive with 1 entries (1 files):
- jof-1413221-supplementary.pdf
